# Supplementary material for: What Is the Correlation between Clinical and Radiographic Findings in Patients with Advanced Osteoarthritis of the Knee?
Source: J Clin Med. 2023 Aug 21;12(16):5420. doi: 10.3390/jcm12165420 (PMC10455573; doi:10.3390/jcm12165420)
Supplement: Supplementary file 1 [file jcm-12-05420-s001.zip]

Archive with 1 entries (1 files):
- jcm-2491452-supplementary.pdf
